# Supplementary material for: Stretchable polymer composites with ultrahigh piezoelectric performance
Source: Natl Sci Rev. 2023 Jun 22;10(8):nwad177. doi: 10.1093/nsr/nwad177 (PMC10359065; doi:10.1093/nsr/nwad177)
Supplement: nwad177_Supplemental_Files [file nwad177_supplemental_files.zip]

Archive with 7 entries (7 files):
- Supplementary Data.pdf
- Supplementary Movie 1.mp4
- Supplementary Movie 2.mp4
- Supplementary Movie 3.mp4
- Supplementary Movie 4.mp4
- Supplementary Movie 5.mp4
- Supplementary Movie 6.mp4
